# Supplementary material for: The possible importance of income and education as covariates in cohort studies that investigate the relationship between diet and disease
Source: F1000Res. 2016 May 18;4:690. Originally published 2015 Sep 7. [Version 2] doi: 10.12688/f1000research.6929.2 (PMC4897756; doi:10.12688/f1000research.6929.2)
Supplement: Supplementary file 1 [file f1000research-4-9431-s0000.tgz]

Archive with 1 entries (1 files):
- 58c58252-7ff3-4cac-8841-1ddc7b241e71.docx
